# Supplementary material for: A Speech-Based Mobile Screening Tool for Mild Cognitive Impairment: Technical Performance and User Engagement Evaluation
Source: Bioengineering (Basel). 2025 Jan 24;12(2):108. doi: 10.3390/bioengineering12020108 (PMC11851810; doi:10.3390/bioengineering12020108)
Supplement: Supplementary file 1 [file bioengineering-12-00108-s001.zip]

Archive with 1 entries (1 files):
- bioengineering-3416020-supplementary.pdf
